# Supplementary material for: Effect of Thallium(I) on Growth, Nutrient Absorption, Photosynthetic Pigments, and Antioxidant Response of Dittrichia Plants
Source: Antioxidants (Basel). 2023 Mar 9;12(3):678. doi: 10.3390/antiox12030678 (PMC10045270; doi:10.3390/antiox12030678)
Supplement: Supplementary file 1 [file antioxidants-12-00678-s001.zip]

Archive with 1 entries (1 files):
- antioxidants-2218418-supplementary.pdf
